# Supplementary material for: In-situ diet–microbiota associations across taxonomic scales in desert-dwelling amphibians and reptiles
Source: ISME Commun. 2025 Nov 18;5(1):ycaf213. doi: 10.1093/ismeco/ycaf213 (PMC12694432; doi:10.1093/ismeco/ycaf213)
Supplement: Supplementary_tables_ycaf213 [file supplementary_tables_ycaf213.xlsx]

## Sheet: Table S1
Table S1 Sample information.
Index	Individual ID	Longitude	Latitude	Animal class	Species	Geographic site	Site	Body weight (g)	Snout-vent length (mm)		A summary of Table S1. Sample size of each species at each collection site. Red color denotes sympatric species at this collection site. The TerP and PhA species (both reptiles) include individuals from both sympatric and allopatric populations, making them suitable for analyzing the effect of sympatry on diet and gut microbiota. In addition, there are cases of sympatry between amphibians and rep…
1	XJ001	88.1683	39.0335	Amphibian	BP	RQ	S15	2.51	32.66			Amphibians				Reptiles
2	XJ002	88.1683	39.0335	Amphibian	BP	RQ	S15	1.59	27.78		Site	BP	BT	PeM	PeT	TerP	PhA	TenE
3	XJ003	88.1683	39.0335	Amphibian	BP	RQ	S15	2.16	29.61		S1	0	10	0	0	0	0	0
4	XJ004	88.1683	39.0335	Amphibian	BP	RQ	S15	2.73	30.73		S2	10	0	0	0	10	0	0
5	XJ005	88.1683	39.0335	Amphibian	BP	RQ	S15	4.61	34.74		S3	0	0	0	0	10	0	0
6	XJ006	88.1683	39.0335	Amphibian	BP	RQ	S15	17.05	56.89		S4	0	0	0	0	9	0	0
7	XJ007	88.1683	39.0335	Amphibian	BP	RQ	S15	25.82	65.15		S5	0	0	0	0	7	0	0
8	XJ008	88.1683	39.0335	Amphibian	BP	RQ	S15	20.49	62.72		S6	8	0	0	0	0	0	0
9	XJ009	88.1683	39.0335	Amphibian	BP	RQ	S15	12.86	52.45		S7	0	0	0	0	8	0	0
10	XJ010	88.1683	39.0335	Amphibian	BP	RQ	S15	14.14	57.66		S8	6	0	7	0	0	0	0
11	XJ011	87.7855	38.8487	Reptile	PhA	RQ	S14	3.21	41.3		S9	0	0	0	0	0	4	0
12	XJ012	87.7855	38.8487	Reptile	PhA	RQ	S14	1.32	32.95		S10	0	0	0	0	0	6	0
13	XJ013	88.1683	39.0335	Amphibian	BP	RQ	S15	1.74	26.21		S11	0	0	0	10	9	0	0
14	XJ014	88.1683	39.0335	Amphibian	BP	RQ	S15	26.26	65.11		S12	0	0	0	0	0	0	15
15	XJ015	88.1683	39.0335	Amphibian	BP	RQ	S15	20.25	64.32		S13	12	0	0	0	27	14	0
16	XJ016	88.1683	39.0335	Amphibian	BP	RQ	S15	30.28	73.64		S14	0	0	0	0	15	2	0
17	XJ017	88.1724	39.1413	Reptile	TerP	RQ	S15	5.9	59.91		S15	14	0	0	0	9	0	0
18	XJ018	88.1724	39.1413	Reptile	TerP	RQ	S15	4.64	52.89
19	XJ019	88.1724	39.1413	Reptile	TerP	RQ	S15	5.68	57.17
20	XJ020	88.1724	39.1413	Reptile	TerP	RQ	S15	7.39	59.58
21	XJ021	88.1724	39.1413	Reptile	TerP	RQ	S15	19.06	89.62
22	XJ022	88.1724	39.1413	Reptile	TerP	RQ	S15	13	74.87
23	XJ023	88.1724	39.1413	Reptile	TerP	RQ	S15	17.94	80.88
24	XJ024	88.1724	39.1413	Reptile	TerP	RQ	S15	19.78	84.64
25	XJ025	88.1724	39.1413	Reptile	TerP	RQ	S15	18.71	89.83
27	XJ027	87.1855	40.8188	Reptile	TerP	SS	S14	5.78	59.23
28	XJ028	87.1855	40.8188	Reptile	TerP	SS	S14	5.91	57.52
29	XJ029	87.1855	40.8188	Reptile	TerP	SS	S14	8.4	70.37
30	XJ030	87.1855	40.8188	Reptile	TerP	SS	S14	15.69	81.05
31	XJ031	87.1855	40.8188	Reptile	TerP	SS	S14	6.51	58.85
32	XJ032	87.1855	40.8188	Reptile	TerP	SS	S14	14.55	77.63
33	XJ033	87.1855	40.8188	Reptile	TerP	SS	S14	17.17	91.07
34	XJ034	87.1855	40.8188	Reptile	TerP	SS	S14	10.22	69.72
35	XJ035	87.1855	40.8188	Reptile	TerP	SS	S14	3.48	52.7
36	XJ036	87.1855	40.8188	Reptile	TerP	SS	S14	7.33	60.69
37	XJ037	87.1855	40.8188	Reptile	TerP	SS	S14	19	85.83
38	XJ038	87.1855	40.8188	Reptile	TerP	SS	S14	5.93	58.39
39	XJ039	87.1855	40.8188	Reptile	TerP	SS	S14	11.1	80.18
40	XJ040	87.1855	40.8188	Reptile	TerP	SS	S14	15.57	77.25
41	XJ041	87.1855	40.8188	Reptile	TerP	SS	S14	13.59	80.85
42	XJ042	86.4382	41.5184	Reptile	TenE	KEL	S12	2.03	45.79
43	XJ043	86.4382	41.5184	Reptile	TenE	KEL	S12	3.23	52.88
44	XJ044	86.4382	41.5184	Reptile	TenE	KEL	S12	3.1	51.61
45	XJ045	86.4382	41.5184	Reptile	TenE	KEL	S12	2	44.93
46	XJ046	86.4382	41.5184	Reptile	TenE	KEL	S12	3.71	52.94
47	XJ047	86.4382	41.5184	Reptile	TenE	KEL	S12	2.88	52.12
48	XJ048	86.4382	41.5184	Reptile	TenE	KEL	S12	3.28	51.17
49	XJ049	86.4382	41.5184	Reptile	TenE	KEL	S12	2.17	45.96
50	XJ050	86.4382	41.5184	Reptile	TenE	KEL	S12	2.67	48.33
51	XJ051	86.4382	41.5184	Reptile	TenE	KEL	S12	1.89	45.46
52	XJ052	86.4382	41.5184	Reptile	TenE	KEL	S12	3.19	50.01
53	XJ053	86.4382	41.5184	Reptile	TenE	KEL	S12	1.96	41.57
54	XJ054	86.4382	41.5184	Reptile	TenE	KEL	S12	3.13	50.64
55	XJ055	86.4382	41.5184	Reptile	TenE	KEL	S12	3.19	51.06
56	XJ056	86.4382	41.5184	Reptile	TenE	KEL	S12	2.86	49.94
57	XJ057	86.7639	41.8152	Reptile	PhA	BH	S13	0.87	28.52
58	XJ058	86.7639	41.8152	Reptile	PhA	BH	S13	0.92	28.17
59	XJ059	86.7639	41.8152	Reptile	PhA	BH	S13	2.56	42
60	XJ060	86.7639	41.8152	Reptile	PhA	BH	S13	3.29	43.34
61	XJ061	86.7639	41.8152	Reptile	PhA	BH	S13	2.79	40.46
62	XJ062	86.7639	41.8152	Reptile	PhA	BH	S13	3.09	43.29
63	XJ063	86.7639	41.8152	Reptile	PhA	BH	S13	2.69	41.98
64	XJ064	86.7639	41.8152	Reptile	PhA	BH	S13	2.28	41.04
65	XJ065	86.7639	41.8152	Reptile	PhA	BH	S13	4.34	48.22
66	XJ066	86.7639	41.8152	Reptile	PhA	BH	S13	4.25	48.65
67	XJ067	86.7639	41.8152	Reptile	PhA	BH	S13	0.93	27.94
68	XJ068	86.7639	41.8152	Reptile	PhA	BH	S13	2.51	41.33
69	XJ069	86.7639	41.8152	Reptile	PhA	BH	S13	0.96	27.54
70	XJ070	86.7639	41.8152	Reptile	PhA	BH	S13	0.95	28.01
72	XJ072	86.7612	41.8167	Reptile	TerP	BH	S13	12.12	77.22
73	XJ073	86.7612	41.8167	Reptile	TerP	BH	S13	7.68	67.12
74	XJ074	86.7612	41.8167	Reptile	TerP	BH	S13	8.56	61.51
75	XJ075	86.7612	41.8167	Reptile	TerP	BH	S13	11.22	74.53
76	XJ076	86.7612	41.8167	Reptile	TerP	BH	S13	8.2	68.32
77	XJ077	86.7612	41.8167	Reptile	TerP	BH	S13	5.77	61.51
78	XJ078	86.7612	41.8167	Reptile	TerP	BH	S13	11.54	80.19
79	XJ079	86.7612	41.8167	Reptile	TerP	BH	S13	10.19	71.36
82	XJ082	86.7612	41.8167	Reptile	TerP	BH	S13	9.57	73.73
83	XJ083	86.7612	41.8167	Reptile	TerP	BH	S13	10.52	78.68
84	XJ084	86.7612	41.8167	Reptile	TerP	BH	S13	10.17	74.57
85	XJ085	86.7612	41.8167	Reptile	TerP	BH	S13	8.34	67.76
86	XJ086	86.7612	41.8167	Reptile	TerP	BH	S13	8.91	74.61
87	XJ087	86.7612	41.8167	Reptile	TerP	BH	S13	8.74	71.74
88	XJ088	86.7612	41.8167	Reptile	TerP	BH	S13	4.51	54.75
89	XJ089	86.7612	41.8167	Reptile	TerP	BH	S13	13.59	81.03
90	XJ090	86.7612	41.8167	Reptile	TerP	BH	S13	11.84	77.04
91	XJ091	86.7612	41.8167	Reptile	TerP	BH	S13	13.3	76.74
92	XJ092	86.7612	41.8167	Reptile	TerP	BH	S13	10.67	75.27
93	XJ093	86.7612	41.8167	Reptile	TerP	BH	S13	12.11	79.76
97	XJ097	86.7612	41.8167	Reptile	TerP	BH	S13	12.51	75.62
98	XJ098	86.7612	41.8167	Reptile	TerP	BH	S13	5	56.26
99	XJ099	86.7612	41.8167	Reptile	TerP	BH	S13	4.15	52.67
100	XJ100	86.7612	41.8167	Reptile	TerP	BH	S13	8.5	70.58
101	XJ101	86.7612	41.8167	Reptile	TerP	BH	S13	9.59	71.36
102	XJ102	86.7612	41.8167	Reptile	TerP	BH	S13	11.91	78.37
103	XJ103	86.7612	41.8167	Reptile	TerP	BH	S13	9.49	71.4
107	XJ107	86.7564	42.017	Amphibian	BP	BH	S13	19.06	59.66
108	XJ108	86.7564	42.017	Amphibian	BP	BH	S13	24.93	63.26
109	XJ109	86.7564	42.017	Amphibian	BP	BH	S13	21.23	61.69
110	XJ110	86.7564	42.017	Amphibian	BP	BH	S13	21.42	58.68
111	XJ111	86.7564	42.017	Amphibian	BP	BH	S13	16.49	55.52
112	XJ112	86.7564	42.017	Amphibian	BP	BH	S13	18.59	55.54
113	XJ113	86.7564	42.017	Amphibian	BP	BH	S13	16.1	53.89
114	XJ114	86.7564	42.017	Amphibian	BP	BH	S13	19.2	58.55
115	XJ115	86.7564	42.017	Amphibian	BP	BH	S13	23.85	63.01
116	XJ116	86.7564	42.017	Amphibian	BP	BH	S13	17.05	55.26
117	XJ117	86.7564	42.017	Amphibian	BP	BH	S13	15.74	55.09
118	XJ118	86.7564	42.017	Amphibian	BP	BH	S13	16.65	52.89
149	XJ149	83.9654	41.88	Reptile	PhA	KC	S10	0.92	29.3
150	XJ150	83.9654	41.88	Reptile	PhA	KC	S10	3.34	44.2
151	XJ151	83.9654	41.88	Reptile	PhA	KC	S10	2.92	45
152	XJ152	83.9654	41.88	Reptile	PhA	KC	S10	4.67	49.8
153	XJ153	83.9654	41.88	Reptile	PhA	KC	S10	2.88	41.9
154	XJ154	83.9654	41.88	Reptile	PhA	KC	S10	2.72	42.5
156	XJ156	83.5266	41.7322	Reptile	PhA	LT	S9	3.15	44
157	XJ157	83.5266	41.7322	Reptile	PhA	LT	S9	3.25	45
158	XJ158	83.5266	41.7322	Reptile	PhA	LT	S9	1.28	33.1
159	XJ159	83.5266	41.7322	Reptile	PhA	LT	S9	1.5	34.1
165	XJ165	82.011	41.7465	Amphibian	PeM	BC	S8	36.3	75
166	XJ166	82.011	41.7465	Amphibian	PeM	BC	S8	21.14	59.2
167	XJ167	82.011	41.7465	Amphibian	PeM	BC	S8	24.06	58.1
168	XJ168	82.011	41.7465	Amphibian	PeM	BC	S8	15.44	54.3
169	XJ169	82.011	41.7465	Amphibian	PeM	BC	S8	23.91	62.4
170	XJ170	82.011	41.7465	Amphibian	PeM	BC	S8	26.85	59.6
171	XJ171	82.011	41.7465	Amphibian	PeM	BC	S8	21.63	57.9
179	XJ179	82.011	41.7465	Amphibian	BP	BC	S8	26.33	65.3
180	XJ180	82.011	41.7465	Amphibian	BP	BC	S8	19.02	58.2
181	XJ181	82.011	41.7465	Amphibian	BP	BC	S8	19.79	56.3
182	XJ182	82.011	41.7465	Amphibian	BP	BC	S8	31.28	61.4
183	XJ183	82.011	41.7465	Amphibian	BP	BC	S8	17.32	55.5
184	XJ184	82.011	41.7465	Amphibian	BP	BC	S8	3	31.9
192	XJ192	81.2511	40.4228	Reptile	TerP	ALE	S7	12.4	79.1
193	XJ193	81.2511	40.4228	Reptile	TerP	ALE	S7	11.06	78.3
194	XJ194	81.2511	40.4228	Reptile	TerP	ALE	S7	13.13	77.4
195	XJ195	81.2511	40.4228	Reptile	TerP	ALE	S7	6.68	63.8
196	XJ196	81.2511	40.4228	Reptile	TerP	ALE	S7	20.86	91.1
197	XJ197	81.2511	40.4228	Reptile	TerP	ALE	S7	16.58	83.4
198	XJ198	81.2511	40.4228	Reptile	TerP	ALE	S7	19.6	89
199	XJ199	81.2511	40.4228	Reptile	TerP	ALE	S7	14.73	85.8
215	XJ215	80.6924	40.5918	Amphibian	BP	ALE	S6	20.48	58.4
216	XJ216	80.6924	40.5918	Amphibian	BP	ALE	S6	22.53	59.1
217	XJ217	80.6924	40.5918	Amphibian	BP	ALE	S6	18.75	57.3
218	XJ218	80.6924	40.5918	Amphibian	BP	ALE	S6	24	65.2
219	XJ219	80.6924	40.5918	Amphibian	BP	ALE	S6	17.83	59
220	XJ220	80.6924	40.5918	Amphibian	BP	ALE	S6	20.9	59.4
221	XJ221	80.6924	40.5918	Amphibian	BP	ALE	S6	16.14	53.2
222	XJ222	80.6924	40.5918	Amphibian	BP	ALE	S6	19.83	60.3
237	XJ237	77.8075	38.848	Reptile	TerP	MGT	S4	19.35	36.1
238	XJ238	77.8075	38.848	Reptile	TerP	MGT	S4	19.08	85.2
239	XJ239	77.8075	38.848	Reptile	TerP	MGT	S4	13.74	77
240	XJ240	77.8075	38.848	Reptile	TerP	MGT	S4	18.53	84.4
241	XJ241	77.8075	38.848	Reptile	TerP	MGT	S4	12.44	74.2
242	XJ242	77.8075	38.848	Reptile	TerP	MGT	S4	12.88	76.6
243	XJ243	77.8075	38.848	Reptile	TerP	MGT	S4	11.68	72.1
244	XJ244	77.8075	38.848	Reptile	TerP	MGT	S4	12.25	73.1
245	XJ245	77.8075	38.848	Reptile	TerP	MGT	S4	15.23	79.4
274	XJ274	75.2162	37.8413	Amphibian	BT	TSKEG	S1	22.53	61.9
275	XJ275	75.2162	37.8413	Amphibian	BT	TSKEG	S1	25.34	62.3
276	XJ276	75.2162	37.8413	Amphibian	BT	TSKEG	S1	7.34	42.3
277	XJ277	75.2162	37.8413	Amphibian	BT	TSKEG	S1	21.68	54.3
278	XJ278	75.2162	37.8413	Amphibian	BT	TSKEG	S1	23.92	60.2
279	XJ279	75.2162	37.8413	Amphibian	BT	TSKEG	S1	8.36	44
280	XJ280	75.2162	37.8413	Amphibian	BT	TSKEG	S1	24.29	60
281	XJ281	75.2162	37.8413	Amphibian	BT	TSKEG	S1	6.05	41.3
282	XJ282	75.2162	37.8413	Amphibian	BT	TSKEG	S1	7.83	43
283	XJ283	75.2162	37.8413	Amphibian	BT	TSKEG	S1	8.85	46.1
332	XJ332	76.184	38.8984	Reptile	TerP	YJS	S2	16.89	78.3
333	XJ333	76.184	38.8984	Reptile	TerP	YJS	S2	15.07	79.9
334	XJ334	76.184	38.8984	Reptile	TerP	YJS	S2	18.06	87.4
335	XJ335	76.184	38.8984	Reptile	TerP	YJS	S2	23.31	84
336	XJ336	76.184	38.8984	Reptile	TerP	YJS	S2	17.15	80.4
337	XJ337	76.184	38.8984	Reptile	TerP	YJS	S2	20.48	82.2
338	XJ338	76.184	38.8984	Reptile	TerP	YJS	S2	8.6	63.9
339	XJ339	76.184	38.8984	Reptile	TerP	YJS	S2	14	75.1
340	XJ340	76.184	38.8984	Reptile	TerP	YJS	S2	9.21	65.1
341	XJ341	76.184	38.8984	Reptile	TerP	YJS	S2	16.3	82
346	XJ346	76.184	38.8984	Amphibian	BP	YJS	S2	40.48	69.2
347	XJ347	76.184	38.8984	Amphibian	BP	YJS	S2	35.44	65.3
348	XJ348	76.184	38.8984	Amphibian	BP	YJS	S2	21.89	61
349	XJ349	76.184	38.8984	Amphibian	BP	YJS	S2	35.13	66.8
350	XJ350	76.184	38.8984	Amphibian	BP	YJS	S2	31.21	62.4
351	XJ351	76.184	38.8984	Amphibian	BP	YJS	S2	23.35	59.2
352	XJ352	76.184	38.8984	Amphibian	BP	YJS	S2	30.14	63.3
353	XJ353	76.184	38.8984	Amphibian	BP	YJS	S2	22.16	57.1
354	XJ354	76.184	38.8984	Amphibian	BP	YJS	S2	18	57.5
355	XJ355	76.184	38.8984	Amphibian	BP	YJS	S2	21.21	57.1
374	XJ374	77.1585	38.0365	Reptile	TerP	ZP	S3	17	84.1
375	XJ375	77.1585	38.0365	Reptile	TerP	ZP	S3	14.67	75.2
376	XJ376	77.1585	38.0365	Reptile	TerP	ZP	S3	17	86.1
377	XJ377	77.1585	38.0365	Reptile	TerP	ZP	S3	13.5	85
378	XJ378	77.1585	38.0365	Reptile	TerP	ZP	S3	20.82	59
379	XJ379	77.1585	38.0365	Reptile	TerP	ZP	S3	17.79	81.4
380	XJ380	77.1585	38.0365	Reptile	TerP	ZP	S3	20.38	89.2
381	XJ381	77.1585	38.0365	Reptile	TerP	ZP	S3	8.18	67
382	XJ382	77.1585	38.0365	Reptile	TerP	ZP	S3	6.18	58.8
383	XJ383	77.1585	38.0365	Reptile	TerP	ZP	S3	4.8	55.9
388	XJ388	80.1258	37.1919	Reptile	TerP	LP	S5	14	75.5
389	XJ389	80.1258	37.1919	Reptile	TerP	LP	S5	12.51	78
390	XJ390	80.1258	37.1919	Reptile	TerP	LP	S5	15.79	80.2
391	XJ391	80.1258	37.1919	Reptile	TerP	LP	S5	9.17	65.3
392	XJ392	80.1258	37.1919	Reptile	TerP	LP	S5	9.29	71.1
393	XJ393	80.1258	37.1919	Reptile	TerP	LP	S5	13.82	81
394	XJ394	80.1258	37.1919	Reptile	TerP	LP	S5	9.87	67.9
401	XJ401	85.5955	38.1785	Reptile	TerP	QM	S11	13.28	79
402	XJ402	85.5955	38.1785	Reptile	TerP	QM	S11	11.63	77.2
403	XJ403	85.5955	38.1785	Reptile	TerP	QM	S11	13.34	76.1
404	XJ404	85.5955	38.1785	Reptile	TerP	QM	S11	6.51	57.2
405	XJ405	85.5955	38.1785	Reptile	TerP	QM	S11	7.63	64.3
406	XJ406	85.5955	38.1785	Reptile	TerP	QM	S11	7.95	63.1
407	XJ407	85.5955	38.1785	Reptile	TerP	QM	S11	5.63	56
408	XJ408	85.5955	38.1785	Reptile	TerP	QM	S11	6	54.2
409	XJ409	85.5955	38.1785	Reptile	TerP	QM	S11	5.56	54
412	XJ412	85.5121	38.2236	Amphibian	PeT	QM	S11	79.67	83.2
413	XJ413	85.5121	38.2236	Amphibian	PeT	QM	S11	70.98	83.2
414	XJ414	85.5121	38.2236	Amphibian	PeT	QM	S11	50.82	80
415	XJ415	85.5121	38.2236	Amphibian	PeT	QM	S11	43.05	79
416	XJ416	85.5121	38.2236	Amphibian	PeT	QM	S11	42.43	66
417	XJ417	85.5121	38.2236	Amphibian	PeT	QM	S11	36.82	67
418	XJ418	85.5121	38.2236	Amphibian	PeT	QM	S11	28.63	59.6
419	XJ419	85.5121	38.2236	Amphibian	PeT	QM	S11	32.75	63
420	XJ420	85.5121	38.2236	Amphibian	PeT	QM	S11	20.86	52
421	XJ421	85.5121	38.2236	Amphibian	PeT	QM	S11	22.37	57.1

## Sheet: Table S2
Table S2 Results of PCoA and PERMANOVA on the influence of animal species on arthropod beta-diversity.
Distance type	PCoA		PERMANOVA
	PCoA1	PCoA2	R square	F value	P value
manhattan	0.349038	0.099342	0.211008	9.58326	0.001
euclidean	0.188637	0.175984	0.176928	7.70278	0.001
canberra	0.146657	0.036048	0.097736	3.88159	0.001
clark	0.098289	0.025333	0.07492	2.90206	0.001
bray	0.349038	0.099342	0.211008	9.58326	0.001
kulczynski	0.349038	0.099342	0.211008	9.58326	0.001
jaccard	0.25407	0.083941	0.158025	6.72534	0.001
gower	0.215207	0.057705	0.129832	5.34645	0.001
altGower	0.232815	0.112082	0.164156	7.0375	0.001
morisita	0.328427	0.131466	0.235608	11.0449	0.001
horn	0.32829	0.131412	0.235369	11.0302	0.001
mountford	0.006768	0.005024	0.028277	1.04273	0.001
raup	0.574302	0.185627	0.983986	2201.81	0.001
binomial	0.278256	0.080998	0.164694	7.06511	0.001
chao	0.182257	0.108904	0.349027	19.2125	0.001
cao	0.336822	0.075671	0.181859	7.96515	0.001
mahalanobis	0.004525	0.004525	0.027149	1	1
chisq	0.068724	0.067839	0.113263	4.57701	0.001
chord	0.277247	0.121584	0.177921	7.75537	0.001
hellinger	0.328528	0.094797	0.203159	9.1359	0.001
robust.aitchison	0.225214	0.050186	0.135333	5.60846	0.001

## Sheet: Table S3
Table S3 Results of PCoA and PERMANOVA on the influence of host species on bacterial beta-diversity.
Distance type	PCoA		PERMANOVA
	PCoA1	PCoA2	R square	F value	P value
manhattan	0.338645	0.114457	0.466588	31.3443	0.001
euclidean	0.380179	0.116958	0.486009	33.8825	0.001
canberra	0.080705	0.037981	0.121272	4.94531	0.001
clark	0.049285	0.026385	0.083946	3.2837	0.001
bray	0.338645	0.114457	0.466588	31.3443	0.001
kulczynski	0.338645	0.114457	0.466588	31.3443	0.001
jaccard	0.331628	0.107156	0.434736	27.5589	0.001
gower	0.120402	0.094987	0.057608	2.19049	0.001
altGower	0.461324	0.113231	0.547019	43.2722	0.001
morisita	0.345749	0.121049	0.48265	33.4299	0.001
horn	0.345749	0.121049	0.48265	33.4299	0.001
mountford	0.074863	0.047198	0.100549	4.00577	0.001
raup	0.185797	0.137689	0.746718	105.642	0.001
binomial	0.10332	0.084371	0.121095	4.93708	0.001
chao	0.211078	0.133976	0.515363	38.1051	0.001
cao	0.14191	0.083174	0.231716	10.8074	0.001
mahalanobis	0.006993	0.006993	0.038075	1.41836	0.001
chisq	0.041305	0.041207	0.187421	8.26493	0.001
chord	0.34818	0.117209	0.457056	30.1649	0.001
hellinger	0.324434	0.116249	0.470961	31.8995	0.001
robust.aitchison	0.225968	0.075628	0.307743	15.9297	0.001
